# Supplementary material for: Imaging mass cytometry reveals functional and immunological changes during type 1 diabetes progression in human pancreata
Source: Nat Metab. 2026 Jul 2;8(7):1603–20. doi: 10.1038/s42255-026-01559-z (PMC13400304; doi:10.1038/s42255-026-01559-z)
Supplement: Supplementary file 3 — Supplementary Tables 1–11 describing Organ Donors (Supplementary Table 1), antibody panels (Supplementary Tables 2–8) and informative markers used in preprocessing and downstream analysis (Supplementary Tables 9–11). [file 42255_2026_1559_MOESM3_ESM.xlsx]

## Sheet: Table 1, Organ Donors
Case ID	RRID#	Stage	Batch	Age (years)	Age Group	Age Group at Onset	Sex	Ethnicity	BMI	BMI Weight Classes	number of AAbs	GADA	IA2A	mIAA	ZnT8A	Diabetes Duration (years)	Drug Use	Case Recovery Type	HbA1c (%)	C-peptide (ng/mL)	GRS2 (Percentile)	ICU time (days)	Organ Transit Time (min)	Cause of Death	GADA (index)	IA2A (Index)	mIAA (Index)	Znt8A (Index)	Treatment (Hospital)
6034	SAMN15879091	Control	3	32	>= 13	NA	Female	Caucasian	25.2	Overweight	0	0	0	0	0	NA	No	Organ Donor	NA	3.15	2.6341	3.75	379	Trauma	NA	NA	NA	NA	Nexium, Mannitol, KCl, Mag sulfate, K phos, CaCl, DDAVP, Novolog, Clindamycin, Solumedrol, Epinephrine, NaHCO3, Dopamine, Neosynephrine, Levophed
6048	SAMN15879105	Control	3	30	>= 13	NA	Male	Caucasian	20.6	Healthy weight	0	0	0	0	0	NA	No	Organ Donor	NA	17.91	0.00894734	1.34	368	Other	NA	NA	NA	NA	Mannitol, Levophed, Cerebyx, Vasopressin, Vancomycin, Protonix, Propofol, DDAVP, Cefepime, Solumedrol, Heparin, Regitine
6055	SAMN15879112	Control	4	27	>= 13	NA	Male	Caucasian	22.7	Healthy weight	0	0	0	0	0	NA	No	Organ Donor	NA	0.59	0.00134814	0.94	371	Anoxia	NA	NA	NA	NA	Dopamine, Vasopressin, Levophed, Solumedrol, Labetalol, Albuterol, Clindamycin, Pavulon, Mannitol, Heparin, Regitine
6126	SAMN15879183	Control	3	25.2	>= 13	NA	Male	Hispanic_Latino	25.1	Overweight	0	0	0	0	0	NA	Yes	Organ Donor	NA	0.88	NA	4.88	673	Trauma	NA	NA	NA	NA	NA
6178	SAMN15879234	Control	3	24.5	>= 13	NA	Female	Caucasian	27.5	Overweight	0	0	0	0	0	NA	No	Organ Donor	5	4.55	0.198924	6.54	741	Anoxia	NA	NA	NA	NA	NA
6229	SAMN15879285	Control	2	31	>= 13	NA	Female	Caucasian	26.9	Overweight	0	0	0	0	0	NA	No	Organ Donor	5.5	6.23	6.13347	3.12	835	Trauma	NA	NA	NA	NA	Levophed, Neosynephrine, MgSO4, Ca gluconate, DDAVP, Rocuronium, Succinylcholine, Etomidate, Mannitol, Solumedrol, Insulin, T4, Zosyn, Lasix, K phos, KCl, Magnesium, Dopamine
6234	SAMN15879290	Control	1	20	>= 13	NA	Female	Caucasian	25.6	Overweight	0	0	0	0	0	NA	Yes	Organ Donor	5.8	6.89	2.87e-07	3.77	987	Trauma	NA	NA	NA	NA	Ancef, Vecuronium, Succinylcholine, Mannitol, Insulin, Vancomycin, Cefepime, Solumedrol, Levothyroxine, DDAVP, Epinephrine, K phos, Levophed, Neosynephrine, Lasic, Na/K phos, Prilosec, Senokot, Colace, Metoprolol, KCl, Esmolol, Fentanyl, Cipro, Propofol, Peridex, Protonix, Keppra, Dexamethasone, Na Bicarb, Lidocaine, Thrombin Spray, Rocuronium, Heparin
6289	SAMN15879343	Control	2	19	>= 13	NA	Male	African_American	38.3	Obese	0	0	0	0	0	NA	No	Organ Donor	NA	8.05	3.0966	2.39	1361	Trauma	NA	NA	NA	NA	Dopamine, Vasopressin, T4, Solumedrol
6420	SAMN15879473	Control	1	11.5	< 13	NA	Male	Caucasian	15.4	Healthy weight	0	0	0	0	0	NA	No	Organ Donor	5.2	1.27	NA	5.4	1094	Anoxia	NA	NA	NA	NA	Hydrocortisone, SoluMedrol, Bumex, T4, insulin, vasopressin, ampicillin, heparin, rocuronium, fentanyl, papavarine-aline, lorazepam, mannitol, nipride
6428	SAMN15879481	Control	4	6.16	< 13	NA	Male	African_American	22.6	Obese	0	0	0	0	0	NA	No	Organ Donor	5.8	12.59	NA	2.07	952	Anoxia	NA	NA	NA	NA	Levophed, dopamine, epinephrine, T4, insulin, ancef, Lasix, solumedrol, levothyroxine, potassium chloride, calcium chloride, sodium bicarbonate, Fentanyl, heparin, mannitol, lasix
6447	SAMN15879500	Control	2	8	< 13	NA	Male	Caucasian	16.3	Healthy weight	0	0	0	0	0	NA	No	Organ Donor	5.1	4.61	0.999842	9.44	602	Trauma	NA	NA	NA	NA	Levophed, norepinephrine, vasopressin, levothyroxine, vasopressin, rocephin, insulin, dextrose, Solumedrol, calcium gluconate, Lasix, heparin, thyroxine, mannitol
6488	SAMN15879541	Control	1	4.6	< 13	NA	Female	Caucasian	16.8	Overweight	0	0	0	0	0	NA	No	Organ Donor	5.6	5.21	0.00144792	5.06	823	Trauma	NA	NA	NA	NA	Epinephrine, Versed, Vasopressin, Ancef, Lasix, Vancomycin, Solumedrol, Calcium gluconate, Levophed, Isuprel, KCl
6509	SAMN15879561	Control	1	18.7	>= 13	NA	Male	Caucasian	25.8	Healthy weight	0	0	0	0	0	NA	No	DCD Organ Donor	5.4	2.21	4.6e-06	3.63	1140	Trauma	NA	NA	NA	NA	Epinephrine, Norepinephrine/Levophed, Phenylephrine/Neosynephrine, Dopamine, Dobutamine, Vasopressin, Fentanyl, Famotidine, Keppra
6531	SAMN18053213	Control	2	19.3	>= 13	NA	Female	Hispanic_Latino	30	Overweight	0	0	0	0	0	NA	No	Organ Donor	5.5	26.53	0.133416	3.9	1242	Trauma	NA	NA	NA	NA	Levophed, Keppra, Mannitol, Versed, Bridion, Tylenol, DDAVP, Fentanyl, Vasopressin, T4/Levothyroxine, Ancef, Solumedrol, DuoNeb, Insulin, Lasix, Colace, Glycolax, Pepcid, Calcitrate, MgSO4, KCl, KPhos, Hydralazine, Rocuronium, Fentanyl
6547	SAMN25652258	Control	4	6.64	< 13	NA	Female	African_American	24.8	Obese	0	0	0	0	0	NA	No	Organ Donor	5.5	3.89	0.150338	9.32	1088	Anoxia	NA	NA	NA	NA	Epinephrine, Vasopressin, Levophed, T4/Levothyroxine, Heparin, Mannitol, Lasix, Rocuronium
6044	SAMN15879101	sAAb+	2	41.4	>= 13	NA	Male	Hispanic_Latino	27.4	Overweight	1	1	0	0	0	NA	No	Organ Donor	NA	13.55	5.26e-06	NA	1880	Other	748.127	0	0	0	NA
6090	SAMN15879147	sAAb+	4	2.2	< 13	NA	Male	Hispanic_Latino	18.8	Overweight	1	1	0	0	0	NA	No	Organ Donor	NA	5.34	4.84938	4.32	1034	Trauma	490	0	0	0	Dopamine, Vasopressin, Epinephrine, Ancef, CaCl, Vancomycin, Levaquin, Insulin, Solumedrol, NaHCO3, K acetate, T4/Levothyroxine, Magnesium, Heparin, Mannitol, Lasix
6123	SAMN15879180	sAAb+	3	23.2	>= 13	NA	Female	Caucasian	17.6	Underweight	1	1	0	0	0	NA	No	DCD Organ Donor	5.4	2.01	2.81458	3.55	1133	Trauma	32	0	0	0	NA
6147	SAMN15879203	sAAb+	4	23.8	>= 13	NA	Female	Caucasian	32.9	Obese	1	1	0	0	0	NA	No	Organ Donor	5.5	3.19	23.4634	2.65	988	Trauma	290.483	0	0	0	Levothyroxine, Norepinephrine, Neosynephrine, Vasopressin, Dopamine, Insulin, Ca gluconate, Mg sulfate, Zosyn, KCl, Albuterol, Heparin, Mannitol, Lasix, Furosemide, Vecuronium
6151	SAMN15879207	sAAb+	2	30	>= 13	NA	Male	Caucasian	24.2	Healthy weight	1	1	0	0	0	NA	Yes	Organ Donor	NA	5.49	NA	2.16	911	Anoxia	53.2613	0	0	0	Narcan, Atropine, Amiodarone, T4, Neosynephrine, Dobutamine, Solumedrol, Insulin, Ancef, Cefepime, Heparin
6171	SAMN15879227	sAAb+	1	4.4	< 13	NA	Female	Caucasian	14.8	Healthy weight	1	1	0	0	0	NA	No	Organ Donor	NA	8.95	26.7994	3.98	1025	Anoxia	34.1016	0	0	0	NA
6181	SAMN15879237	sAAb+	3	31.9	>= 13	NA	Male	Caucasian	21.9	Healthy weight	1	1	0	0	0	NA	Yes	Organ Donor	NA	0.06	29.3937	2.41	759	Trauma	566	0	0	0	T4, Neosynephrine, Vasopressin, Fortaz, Heparin, Mannitol, Lasix
6301	SAMN15879355	sAAb+	1	26	>= 13	NA	Male	African_American	32.1	Obese	1	1	0	0	0	NA	No	Organ Donor	5.5	3.92	1.92e-06	3.16	1070	Trauma	86.3718	0	0	0	lactated ringer's infusion, pitressin, sodium chloride, senna, docusate sodium, midazolam, fentanyl, chlorhexidine, lasix, neosynephrine,acetaminophen, lacri-lube, glucose, dextrose, glucagon, methylprednisolone, levothyroxine, insulin, phenylephrine, magnesium sulfate, albumin, potassium chloride, pipercillin-tazobactam, norepinephrine,
6303	SAMN15879357	sAAb+	4	22	>= 13	NA	Male	Caucasian	31.9	Obese	1	1	0	0	0	NA	Yes	Organ Donor	5.4	3.03	1.26133	3.3	1034	Trauma	27.1034	0	0	0	Magnesium, Levophed, T4, Keppra, KCL, Solu-medrol, Vasopressin, Fentanyl, Zosyn, NAHCO3, Etomidate, Succinylcholine, Insulin
6310	SAMN15879364	sAAb+	2	28	>= 13	NA	Female	Hispanic_Latino	22.4	Healthy weight	1	1	0	0	0	NA	No	Organ Donor	NA	10.54	NA	15.59	1232	Anoxia	1067.66	0	0	0	Insulin, T4, Ceftraixone
6314	SAMN15879368	sAAb+	3	21	>= 13	NA	Male	Caucasian	23.8	Healthy weight	1	1	0	0	0	NA	Yes	Organ Donor	NA	1.49	49.1363	1.88	826	Trauma	222.749	0	0	0	Levophed, T4, vasopressin, nicardapine, dopamine, neosynephrine,
6347	SAMN15879401	sAAb+	2	8.5	< 13	NA	Male	Caucasian	19.5	Overweight	1	0	0	1	0	NA	No	Organ Donor	NA	3.26	0.00242271	6.2	1099	Trauma	0	0	1.25078	0	Levothyroxine, dopamine, Albumin, heparin, ativan, morhpine, tylenol, KCl, nexium, vecuronium, vancomycin, mannitol, vasopressin, pentobarb, maxipime, lasix
6397	SAMN15879450	sAAb+	1	21.2	>= 13	NA	Female	Caucasian	29.6	Overweight	1	1	0	0	0	NA	No	Organ Donor	6	12.77	2.31e-09	2.14	1170	Trauma	229	0	0	0	Neosynephrine, epinephrine, dopamine, dobutamine, levophed, calcium gluconate, T4, vancomycin, Zosyn, Unasyn, insulin, TXA, vasopressin, hydrocortisone, solumedrol, KCl, CaCl, Mg, Kphos, Lasix, heparin
6400	SAMN15879453	sAAb+	3	25.2	>= 13	NA	Male	Hispanic_Latino	22.2	Healthy weight	1	1	0	0	0	NA	No	Organ Donor	5.5	4.17	0.47725	4.07	848	Trauma	607.466	0	0	0	Levophed, vasopressin, Solucortef, albuterol, T4, insulin, Zosyn, dopamine, Phenylephrine, vancomycin, Micafungin, heparin, mannitol, Lasix, Nimbex
6421	SAMN15879474	sAAb+	4	6.73	< 13	NA	Male	Hispanic_Latino	17.9	Overweight	1	1	0	0	0	NA	No	Organ Donor	5.6	1.84	1.36488	3.16	859	Trauma	102.121	0	0	0	Thyroxine, 50% Dextrose, Solumedrol, insulin, Ancef, dopamine, vasopressin, epinephrine, levothyroxine, levophed, pulmozyme
6433	SAMN15879486	sAAb+	1	24	>= 13	NA	Male	Hispanic_Latino	30.8	Obese	1	1	0	0	0	NA	No	Organ Donor	5.3	4.44	NA	4.91	1063	Trauma	77.5734	0	0	0	Epinephrine, Fentanyl, versed, tranexamic, vasopressin, rocuronium, propofol, famotidine, Dilaudid, midazolam, benadryl, morphine, Levophed, Solumedrol, mannitol, phytonadione, piperacillin
6437	SAMN15879490	sAAb+	4	24.73	>= 13	NA	Male	Caucasian	24.17	Healthy weight	1	1	0	0	0	NA	Yes	Organ Donor	5.7	6.23	NA	3.5	2214	Trauma	175.844	0	0	0	Norepinephrine, epinephrine, famotidine, hydrocortisone, vasopressin, levothyroxine, Lasix, insulin, dobutamine, thyroxine
6483	SAMN15879536	sAAb+	2	30.5	>= 13	NA	Female	Caucasian	20.8	Healthy weight	1	1	0	0	0	NA	No	Organ Donor	5.5	2.21	1.24141	9.3	1133	Trauma	860.035	0	0	0	Solumedrol, Insulin, Vasopressin, Zosyn, Ceftazidime, Vancomycin, Dopamine, Dobutamine, Epinephrine, Levophed, Neosynephrine, Isoproterenol, Ancef, Calcium chloride, Diprivan, Esmolol, Hydralazine, KCl, Keppra, Potassium phosphate, T4/Levothyroxine, Magnesium sulfate, Mannitol, Cardene, Dextrose, Diamox, Erythromycin, Lasix
6494	SAMN15879547	sAAb+	3	8.8	< 13	NA	Male	African_American	14.9	Healthy weight	1	0	0	1	0	NA	No	Organ Donor	4.9	5.83	2.07e-05	5.16	743	Trauma	NA	NA	NA	NA	Epinephrine, Levophed, Vasopressin, T4/Levothyroxine, Dopamine, Solumedrol, Insulin, Ancef, KCl, Nebulizer, Potassium phosphate, Calcium gluconate, Heparin, Mannitol, Lasix, Neosynephrine
6496	SAMN15879549	sAAb+	2	26.1	>= 13	NA	Male	African_American	46.1	Obese	1	1	0	0	0	NA	No	DCD Organ Donor	5.7	1.48	0.178863	45.01	1059	Other	58.8198	0	0	0	Epinephrine, Sodium bicarbonate, Calcium gluconate, Levophed, Lisinopril, Metoprolol, Labetolol, Duoneb, Atropine, Protonix, Vancomycin, Apresoline, Hydrodiuril, Cytoxan, Insulin, Bactrim DS, Reglan, Zosyn, Lantus, Lasix, Fentanyl, Versed, Heparin
6517	SAMN18053201	sAAb+	1	22.1	>= 13	NA	Male	Caucasian	26.6	Overweight	1	1	0	0	0	NA	No	Organ Donor	5.6	9.74	0.000298259	2.35	984	Other	317.397	0	0	0	Levophed, T4/Levothyroxine, Neosynephrine, Solumedrol, Vasopressin, Unasyn
6518	SAMN25652247	sAAb+	3	21.9	>= 13	NA	Male	Caucasian	23.8	Healthy weight	1	1	0	0	0	NA	No	Organ Donor	6	10.93	2.87341	8.24	1047	Other	42.231	0	0	0	Epinephrine, Levophed, Phenylephrine, Dopamine, Dobutamine, Vasopressin, Lasix, T4/Levothyroxine, Methylprednisone, Meropenem, Clindamycin, Vancomycin, Heparin, Mannitol, Labetalol, Fentanyl, Furosemide
6532	SAMN18053214	sAAb+	4	20.04	>= 13	NA	Male	Hispanic_Latino	23.9	Healthy weight	1	1	0	0	0	NA	No	Organ Donor	5.9	22.12	0.475517	3.52	851	Trauma	598.928	0	0	0	Levophed, Vasopressin, Lasix, IVP Steroids, T4/Levothyroxine, Zosyn, Albuterol, Heparin, Mannitol, Rocuronium, CaCl
6538	SAMN25652249	sAAb+	2	19.1	>= 13	NA	Male	Caucasian	32.9	Obese	1	1	0	0	0	NA	No	Organ Donor	5.8	11.33	NA	2.76	196	Trauma	90.2	0	0	0	Epinephrine, Vasopressin, Levophed, Insulin, T4/Levothyroxine, Solumedrol, Cefepime, Ampicillin, KPhos, Heparin, LR
6553	SAMN30386843	sAAb+	4	12.34	< 13	NA	Female	Hispanic_Latino	24.8	Overweight	1	0	0	1	0	NA	No	Organ Donor	8.4	4.62	NA	6.58	732	Trauma	NA	NA	NA	NA	Vasopressin, T4/Levothyroxine, Solucortef, Flagyl, Vancomycin, Cefepime, KCl, Lasix, KPhos, Diuril, Duoneb, Mucomyst, Mannitol, Cardene, Heparin
6558	SAMN30386847	sAAb+	4	21.69	>= 13	NA	Female	African_American	27.8	Overweight	1	1	0	0	0	NA	No	Organ Donor	4.4	8.03	0.103336	5.4	721	Other	550.939	0	0	0	Epinephrine, Levophed, Vasopressin, Magnesium sulfate, T4/Levothyroxine, Zosyn, Calcium gluconate, Lasix, Fluconazole, Calcium chloride, Potassium phosphate, Solumedrol, Vancomycin, Famotidine, Hydrocortisone, Insulin, Amiodarone, Norepinephrine, Heparin, Mannitol, Rocuronium
6562	SAMN30386850	sAAb+	4	29.77	>= 13	NA	Female	Caucasian	18.2	Underweight	1	1	0	0	0	NA	No	Organ Donor	5.6	13.19	0.101281	2.14	724	Trauma	588.301	0	0	0	Levophed, Neosynephrine, Vasopressin, Solucortef, T4/Levothyroxine, Zosyn, Lipitor, Estrogen, Sodium bicarbonate, Heparin, Mannitol, Rocuronium
HDL011	NA	sAAb+	3	8	< 13	NA	Female	African_American	12	Underweight	1	1	0	0	0	NA	No	Organ Donor	NA	1.33	NA	NA	NA	Other	73.8	0	0	0	NA
6197	SAMN15879253	mAAb+	1	22	>= 13	NA	Male	African_American	28.2	Overweight	2	1	1	0	0	NA	Yes	Organ Donor	5.5	17.48	12.5061	2.96	1184	Trauma	45.348	7.23447	0	0	Dopamine, Levophed, Pitressin, Insulin, T4, Solumedrol, Zosyn, Hespan, Albuterol, KCl, K phos, MgSO4, Labetalol, Vancomycin, Heparin, Mannitol, Lasix
6388	SAMN15879441	mAAb+	4	25.2	>= 13	NA	Female	Hispanic_Latino	26	Overweight	2	1	0	1	0	NA	No	Organ Donor	5.7	1.38	3.01243	37.86	1260	Anoxia	68.2538	0	9.28571	0	Ativan, morphine, precedex, reglan, tylenol, Medroxyprogesterone, insulin, neosynephrine, prednisone, vancomycin, Zithromax
6424	SAMN15879477	mAAb+	2	17.7	>= 13	NA	Male	Caucasian	51.4	Obese	2	1	0	1	0	NA	No	Organ Donor	5.8	6.97	75.6896	5.24	1040	Trauma	59.3812	0	1.45161	0	Nicardipine, propofol, vasopressin, levothyroxine, dopamine, clindamycin, vancomycin
6429	SAMN15879482	mAAb+	3	22.1	>= 13	NA	Male	African_American	19.6	Healthy weight	2	1	0	1	0	NA	No	Organ Donor	5.5	2.25	NA	6.9	1111	Trauma	34.1726	0	1.16528	0	Bicarbonate, epinephrine, tranexamic acid, levophed, ancef, Keppra, levothyroxine, Vasopressin, neosynephrine, protonix, kayexalate, dopamine, solumedrol, mannitol, thyroxine, cardene, heparin, ceftriaxone, flagyl, vancomycin
6450	SAMN15879503	mAAb+	1	22	>= 13	NA	Female	Caucasian	24.4	Healthy weight	2	1	0	0	1	NA	No	Organ Donor	5.7	5.47	28.863	2.04	1253	Anoxia	618.232	0	0	10.0227	Bicarbonate, levothyroxine, Solumedrol, Phenylephrine, heparin, mannitol, thyroxine, neosynephrine, amphotericin B, Ancef
6505	SAMN15879558	mAAb+	2	20.6	>= 13	NA	Female	Hispanic_Latino	22.4	Healthy weight	2	1	0	1	0	NA	No	Organ Donor	5.1	20.8	62.6516	6.22	1041	Anoxia	232.762	0	1.68269	0	Levophed, Vasopressin, Neosynephrine, Dopamine, Mannitol, T4/Levothyroxine, Insulin, Clevidipine, Albuterol, Protonix, Zosyn, Bicarbonate, Vancomycin, Mg, KPhos, Levaquin, Solumedrol, KCl, Lasix, Atrovent, DDAVP
6512	SAMN15879564	mAAb+	3	30.6	>= 13	NA	Female	Caucasian	38.8	Obese	3	0	1	1	1	NA	No	Organ Donor	5.2	3.2	13.0012	4.68	1624	Other	0	87	4.5	12.1	Epinephrine, Insulin, DDAVP, Nicardipine, Levophed, Hydralazine, Solumedrol, Meropenem, Lasix, Vasopressin, Esmolol, Diamox, Hydrocortisone, Calcium gluconate, NaHCO3, Heparin, Versed, Fentanyl, Propofol
6521	SAMN18053204	mAAb+	4	19.77	>= 13	NA	Male	Hispanic_Latino	24.1	Healthy weight	3	1	1	0	1	NA	No	Organ Donor	5.8	7.44	68.4777	6.96	1203	Trauma	421	312	0	13.3	Epinephrine, Levophed, Dopamine, Dobutamine, Vasopressin, Nicardipine, Insulin, Labetalol, Lasix, Solumedrol, Thiamine, Zosyn, KCl, Diamox, Vancomycin, Ancef, T4/Levothyroxine, Propofol, Rocuronium, Sodium bicarbonate, Calcium gluconate, Fentanyl, Heparin, Mannitol, Savoflurane, Neosynephrine
6549	SAMN25652260	mAAb+	1	4.2	< 13	NA	Male	Caucasian	19	Obese	2	1	0	1	0	NA	No	DCD Organ Donor	6.2	1.17	NA	11.75	1616	Other	29.9006	0	1.91622	0	Morphine, Intralipid, Ativan, Fentanyl, Midazolam, Etomidate, Keppra, Nicardipine, Heparin, Lasix, Dexamethasone, Propofol, Cipro, Meropenem, Precedex, Vancomycin, Acetaminophen
CV02	NA	mAAb+	3	15.9	>= 13	NA	Male	Caucasian	22	Healthy weight	2	1	0	0	1	NA	No	Organ Donor	5.1	16.18	NA	NA	NA	Other	212.31	0	0	11.4988	NA
6209	SAMN15879265	Onset	2	5	< 13	< 13	Female	Caucasian	15.9	Healthy weight	3	0	1	1	1	0.25	No	Organ Donor	NA	0.1	58.0959	NA	NA	DKA	0	353.158	5.12278	5.5763	Dopamine, Epinephrine, Insulin, Vancomycin, Clindamycin, Cefotaxime, Heparin, NaHCO3, Acetaminophen, Pentafluoropropane/Tetrafluoroethane, Lidocaine
6224	SAMN15879280	Onset	1	21	>= 13	>= 13	Female	Caucasian	22.8	Healthy weight	0	0	0	0	0	1.5	Yes	Organ Donor	NA	0.03	18.7722	3.34	440	Anoxia	0	0	0	0	T4, Solumedrol, Insulin, KCl, Clindamycin, Ancef, Levophed, Vasopressin, Epinephrine, Narcan, NaHCO3, Levaquin, CaCl, Lasix, Tylenol, Zofran, Morphine, Phenylephrine, Propofol, GlucaGen, Lovenox, Protonix,
6228	SAMN15879284	Onset	4	13	>= 13	>= 13	Male	Caucasian	17.36	Healthy weight	3	1	1	0	1	0	No	Organ Donor	13.3	0.1	74.3219	10.04	933	Anoxia	235.071	11.0015	0	5.72526	NaHCO3, Magnesium, Ca gluconate, Vancomycin, Cefuroxime, Vasopressin, Unasyn, Epinephrine, Dopamine, Diflucan, Insulin, T4, CaCl, Solucortef, Heparin, Lasix, Keppra
6247	SAMN15879303	Onset	1	24	>= 13	>= 13	Male	Caucasian	24.3	Healthy weight	1	0	0	1	0	0.6	Yes	Organ Donor	NA	0.47	6.63769	1.71	1379	Trauma	0	0	1.22007	0	Solumedrol, T4/Levothyroxine, Insulin, Levophed, Vasopressin, Heparin, Rocuronium
6324	SAMN15879378	Onset	1	29	>= 13	>= 13	Male	Hispanic_Latino	26.2	Overweight	2	1	0	1	0	2	No	Organ Donor	10.2	0.02	0.00182492	5.21	991	Anoxia	787	0	40.6	0	Insulin, Vasopressin, Pitressin, Levothyroxine, Hespan, NS,
6362	SAMN15879415	Onset	3	24.9	>= 13	>= 13	Male	Caucasian	28.5	Overweight	1	1	0	0	0	0	No	DCD Organ Donor	10	0.38	31.6774	7.76	1176	Trauma	126	0	0	0	Insulin, fentanyl, Diprivan, Levophed, vasopressin, Ancef, cefepime, Lopressor, vancomycin
6367	SAMN15879420	Onset	2	24	>= 13	>= 13	Male	Caucasian	25.7	Overweight	0	0	0	0	0	2	Yes	Organ Donor	8.8	0.39	16.0239	4.62	799	Anoxia	0	0	0	0	Vasopressin, neosynephrine, levophed, Solumedrol, insulin, T4, cefepime, heparin, pepcid, diltiazem, versed
6380	SAMN15879433	Onset	2	11.6	< 13	< 13	Female	African_American	14.6	Underweight	0	0	0	0	0	0	No	Organ Donor	13.5	0.22	3.84125	4.02	1154	DKA	0	0	0	0	Epinephrine, Fentanyl, Versed, dopamine, Solumedrol, insulin, Ancef, hydrocortisone, cefepime, vancomycin, Flagyl, vasopressin, heparin, levothyroxine, Lasix, remifentanil
6396	SAMN15879449	Onset	4	17.1	>= 13	>= 13	Female	Caucasian	22.6	Healthy weight	0	0	0	0	0	2	No	Organ Donor	13.4	0.06	2.25236	12.78	932	DKA	0	0	0	0	Dopamine, epinephrine, Solumedrol, Lasix, T4, insulin, vasopressin, vancomycin, Zosyn, Flagyl, ganciclovir, heparin, protonix, albuterol, propofol
6405	SAMN15879458	Onset	3	29.1	>= 13	>= 13	Female	Hispanic_Latino	42.5	Obese	3	1	1	0	1	0.6	No	Organ Donor	7	1.84	37.9761	9	756	Other	227.079	218.473	0	41.9665	Labetolol, hydralazine, nifedipine, Levophed, Solu cortef, T4, insulin, vasopressin, Zosyn, vancomycin
6414	SAMN15879467	Onset	4	23.1	>= 13	>= 13	Male	African_American	28.4	Overweight	3	1	0	1	1	0.43	No	Organ Donor	14	0.16	18.8401	4.63	727	Anoxia	326.399	0	2.88228	5.96125	Epinephrine, norepinephrine, vasopressin, albuterol, Narcan, Kayexalate, norcuron,calcium gluconate, heparin, insulin, magnesium sulfate, potassium chloride, potassium phosphate, sodium bicarbonate, T4, zosyn
6449	SAMN15879502	Onset	2	24	>= 13	>= 13	Male	Caucasian	23	Healthy weight	3	0	1	1	1	2	Yes	Organ Donor	10.2	0.03	NA	3.02	1220	Trauma	0	8.53234	10.169	2.5988	Levophed, Vasopressin, epinephrine, dopamine, hydrocortisone, thyroxine, insulin, DDAVP, atrovent, Xopenex, ceftriaxone, Unasyn, calcium chloride, potassium phosphate, erythromycin ointment
6456	SAMN15879509	Onset	1	30.5	>= 13	>= 13	Female	African_American	30.1	Obese	2	1	0	0	1	0	No	Organ Donor	6.8	10.33	NA	1.91	962	Trauma	702.497	0	0	5.77603	Levophed, Levothyroxine, Vasopressin, Cefazolin, Keppra, Lasix, Calcium gluconate, Kayexalate, Insulin, Magnesium sulfate, Solumedrol, Heparin, Mannitol, Zemuron, Dopamine, Neosynephrine
6469	SAMN15879522	Onset	3	27.1	>= 13	>= 13	Female	Caucasian	26.9	Overweight	1	1	0	0	0	1.5	Yes	Organ Donor	7.4	0.66	76.3204	8.86	1265	Anoxia	92.9775	0	0	0	Epinephrine, Levophed, Vasopressin, Amiodarone, Solucortef, Fentanyl, Rocephin, Pepcid, Doxycycline, Insulin, Lactulose, Heparin, DDAVP, Zosyn, Hydralazine, Levothyroxine, Cardene, Vasopressin, Rocuronium, Neosynephrine
6520	SAMN18053203	Onset	2	21.6	>= 13	>= 13	Male	Caucasian	29.3	Overweight	3	1	1	0	1	0	No	Organ Donor	11.9	0.37	11.214	4.72	1038	Other	825.74	212.042	0	24.6324	Levophed, Neosynephrine, T4/Levothyroxine, Insulin, Methylprednisolone, Vasopressin, Ceftriaxone
6526	SAMN18053209	Onset	4	29.74	>= 13	>= 13	Male	Hispanic_Latino	23	Healthy weight	2	0	1	1	0	1	No	Organ Donor	6.6	0.07	4.50441	4.24	1780	Anoxia	0	12.505	1.92308	0	Dopamine, Levophed, Insulin, Cardizem, T4/Levothyroxine, Solumedrol, KCl, Zosyn, Levaquin, Albuterol, Vasopressin, K3PO4, MgSO4, Azithromycin
6533	SAMN18242777	Onset	1	3.8	< 13	< 13	Female	Caucasian	17.7	Overweight	3	0	1	1	1	0	No	Organ Donor	11.4	0.17	81.0802	4.37	825	Anoxia	0	10.7019	5.62044	5.05056	Epinephrine, Vasopressin, Insulin, Zosyn, Heparin, Zemuron, CaCl
6534	SAMN18242778	Onset	3	4.2	< 13	< 13	Female	Caucasian	22.6	Obese	1	0	1	0	0	0	No	Organ Donor	NA	0.05	NA	7.72	1034	Anoxia	0	155	0	0	Epinephrine, Levophed, Narcan, Sodium bicarbonate, Calcium gluconate, Isoproterenol, Vasopressin, T4/Levothyroxine, Cefepime, Flagyl, Calcium chloride, Potassium chloride, Magnesium sulfate, Vancomycin, Lasix, Albuterol, Famotidine, Potassium phosphate, Chlorhexidine, Nystatin, Methylprednisolone, Sodium chloride, Heparin, Insulin, Papaverine, Hydrocortisone
6550	SAMN25652261	Onset	4	25.06	>= 13	>= 13	Male	Caucasian	16.4	Underweight	2	1	0	0	1	0	No	DCD Organ Donor	14	0.02	25.4004	7.09	1467	Anoxia	182.856	0	0	7.6225	Epinephrine, Insulin, Vancomycin, Zosyn, Magnesium sulfate, Potassium chloride, Sodium phosphate, Levophed
6551	SAMN25652262	Onset	3	20.7	>= 13	>= 13	Male	Caucasian	23.1	Healthy weight	4	1	1	1	1	0.58	No	Organ Donor	6.4	0.11	7.93823	4.78	650	Anoxia	327.676	39.9158	27.1012	10.7439	D10, Unasyn, Chlorhexidine, Docusate, Famotidine, Insulin (Humalog), Solumedrol, Metoprolol, Mupirocin, Potassium, Magnesium, Sodium chloride, Fentanyl, T4/Levothyroxine, Norepinephrine, Phenylephrine, Propofol, DDAVP, Heparin, Rocuronium, Neosynephrine
6563	SAMN30386851	Onset	4	14.56	>= 13	>= 13	Female	Caucasian	25.5	Overweight	1	0	1	0	0	0	No	Organ Donor	9.6	1.04	29.4186	2.24	640	Anoxia	0	56	0	0	Epinephrine, Vasopressin, Levophed, Solumedrol, Bumex, Lasix, T4/Levothyroxine, Insulin, Heparin, Ancef, Propofol, Rocuronium, Phenylephrine, Dopamine, Sodium bicarbonate
6063	SAMN15879120	LD	1	4.4	< 13	< 13	Male	Caucasian	23.8	Obese	1	0	0	1	0	3	No	Organ Donor	NA	NA	72.5064	1.2	908	Anoxia	NA	NA	NA	NA	NA
6135	SAMN15879192	LD	2	43.5	>= 13	>= 13	Male	Caucasian	28.7	Overweight	2	1	0	1	0	21	No	Organ Donor	NA	NA	4.96868	3.25	1033	Anoxia	NA	NA	NA	NA	Epinephrine, Atropine, Neosynephrine, Levophed, Insulin, Mannitol, Vancomycin, Imipenem, Heparin
6145	SAMN15879202	LD	1	18	>= 13	< 13	Male	Caucasian	23.1	Healthy weight	3	1	0	1	1	11	No	Organ Donor	NA	NA	76.4531	1.46	849	Trauma	NA	NA	NA	NA	Vasopressin, Levophed, Neosynephrine, T4, Insulin, Solumedrol, Heparin
6208	SAMN15879264	LD	3	32.6	>= 13	>= 13	Female	Caucasian	23.4	Healthy weight	0	0	0	0	0	16	No	Organ Donor	NA	NA	66.4855	9.64	858	Anoxia	NA	NA	NA	NA	Dopamine, Vasopressin, Solucortef, T4, Insulin, Vancomycin, Zosyn, Fluconazole, Neosynephrine, Levophed, K phos, NaHCO3, Heparin, Amiodarone, Versed, CaCl, Mycamine, MgSO4, Lasix, Mannitol, Cardene, Rocuronium
6264	SAMN15879318	LD	1	12	< 13	< 13	Female	Caucasian	22	Overweight	0	0	0	0	0	9	No	DCD Organ Donor	8.9	NA	39.8625	2.13	1212	Other	NA	NA	NA	NA	Dopamine, Levophed, Vasopressin, Insulin, Heparin, Kphos, Epinephrine, Vancomycin, Ranitidine, Cefotaxime, Mannitol, Lasix, KCl
6285	SAMN15879339	LD	1	22	>= 13	< 13	Female	Caucasian	21.8	Healthy weight	3	1	1	1	0	15	Yes	Organ Donor	NA	NA	11.8182	4.09	1031	Trauma	NA	NA	NA	NA	Levophed, Vasopressin, Neosynephrine, Solumedrol, T4, Insulin, DDAVP, Erythromycin, Mannitol, Norcuron, Pepcid, KCl, Zosyn, Propofol, Fentanyl, Keppra, Gentamycin, Ancef, Katalar, Heparin
6321	SAMN15879375	LD	4	27	>= 13	< 13	Female	Caucasian	20.3	Healthy weight	3	0	1	1	1	16	Yes	Organ Donor	8.1	0.02	8.37427	NA	NA	Anoxia	NA	NA	NA	NA	Fentanyl, Keppra, Insulin, Versed, Pepcid, Rocephin
6328	SAMN15879382	LD	2	39	>= 13	>= 13	Male	Hispanic_Latino	24	Healthy weight	2	1	0	1	0	20	Yes	Organ Donor	8.7	0.02	77.0169	NA	NA	Anoxia	NA	NA	NA	NA	Solumderol, Vancomycin, Lasix, T4, Insulin, Vaopressin, Zosyn, Calcium Gluconate, KCL, Propofal, Keppra, Amiodarone, Sodium bicarb
6418	SAMN15879471	LD	3	24.9	>= 13	>= 13	Male	Caucasian	26.4	Overweight	4	1	1	1	1	11	No	Organ Donor	7.5	0.02	2.2341	5.25	593	Anoxia	NA	NA	NA	NA	Levophed, neosynephrine, Solumedrol, calcium gluconate, Zosyn, magnesium sulfate
6422	SAMN15879475	LD	2	22.8	>= 13	< 13	Male	Caucasian	25.1	Overweight	1	0	0	1	0	21	No	Organ Donor	7.1	0.02	94.3171	5.48	1393	Anoxia	NA	NA	NA	NA	Neosynephrine, Ancef, insulin, Zosyn, vacomycin, heparin
6458	SAMN15879511	LD	4	13	>= 13	< 13	Female	African_American	21.5	Healthy weight	2	1	0	1	0	6	No	Organ Donor	14.2	0.02	NA	6.94	1119	Anoxia	NA	NA	NA	NA	Insulin, Dopamine, Levothyroxine, Epinephrine, Vasopressin, Hydralazine, Mannitol, Potassium chloride, Hydrocortisone succinate, Potassium phosphate, Famotidine, DDAVP, Zosyn, Solumedrol, Flagyl, Vancomycin, Lasix, Norepinephrine
6510	SAMN15879562	LD	4	30.7	>= 13	< 13	Male	African_American	27.5	Overweight	2	1	0	1	0	18	No	Organ Donor	7.9	0.02	54.4627	11.52	792	Anoxia	NA	NA	NA	NA	Insulin, Solucortef, Lasix, Vancomycin, Cefepime, Albumin, Levophed, Bumex, Nitroglycerin, KCl, Hydralazine
6514	SAMN18053199	LD	2	8	< 13	< 13	Female	African_American	16.4	Healthy weight	NA	NA	NA	NA	NA	6	No	DCD Organ Donor	8.8	NA	2.29705	12.45	757	Other	NA	NA	NA	NA	Dopamine, Zosyn, Vancomycin, Vasopressin, Calcium gluconate, Ceftriaxone, Solumedrol, Magnesium, Insulin, Lovenox
6519	SAMN18053202	LD	4	14.93	>= 13	< 13	Male	Caucasian	20	Healthy weight	2	0	1	1	0	10	No	Organ Donor	8.4	0.02	93.2092	2.82	871	Anoxia	NA	NA	NA	NA	Epinephrine, Atropine, Vasopressin, Dopamine, Levophed, Solumedrol, Insulin, Cefdinir, Ceftriaxone, Cefazolin, Glucagon, Cyproheptadine, Sodium bicarbonate, Calcium gluconate, Labetalol, Lasix, Potassium phosphate, Magnesium sulfate, Potassium chloride

## Sheet: Table 2, Immune Panel
metal/ fluorophore	name	antibody clone	vendor	cat#	rrid	keep	isletseg	deepcell	dimred	clustering	short name	Incubation	Concentration [ug/mL]
Y89	MPO	pAb	Agilent	A0398	AB_2335676	1			1	1	MPO	O/N 4°C	4.248
In113	Histone H3	D1H2	Cell Signaling Technology	4499	AB_10544537	1		1	0	0	H3	3h30 RT	2
In115	SMA	1A4	Thermo Fisher Scientific	14-9760-82	AB_2572996	1			1	1	SMA	O/N 4°C	1.5
La139	Somatostatin	ICDCLS	Thermo Fisher Scientific	14-9751-82	AB_2572982	1			1	1	SST	O/N 4°C	0.23
Ce140	Insulin	19H4L12	Thermo Fisher Scientific	701265	AB_2532448	1			1	1	INS	O/N 4°C	0.154
Pr141	CD16	EPR16784	Abcam	ab215977	AB_2877105	1			1	1	CD16	O/N 4°C	5
Nd142	CD11b	SP330	Abcam	ab241408	AB_2889379	1			1	1	CD11b	O/N 4°C	1.85
Nd143	HLA-DR	TAL 1B5	Abcam	ab20181	AB_445401	1		2	1	1	HLA_DR	O/N 4°C	1.6
Nd144	Citrate Synthase	EPR8067	Abcam	ab233838	AB_3065093	1			1	1	CS	O/N 4°C	1.5
Nd145	CD57	HNK-1	BioLegend	359602	AB_2562403	1			1	1	CD57	O/N 4°C	0.85
Nd146	Synaptophysin	YE269	Abcam	ab187259	AB_2905639	1	1	2	1	1	SYP	O/N 4°C	2.475
Sm147	CD163	EDHu-1	Novus	NB110-40686	AB_714951	1			1	1	CD163	O/N 4°C	1.432
Nd148	CD20	L26	Thermo Fisher Scientific	14-0202-82	AB_10734340	1			1	1	CD20	3h30 RT	2
Sm149	CD45RA	HI100	BioLegend	304102	AB_314406	1		2	1	1	CD45RA	3h30 RT	0.5
Nd150	CD56	E7X9M	Cell Signaling Technology	99746	AB_2868490	1			1	1	CD56	3h30 RT	5
Eu151	CD54	EP1442Y	Abcam	ab221777	AB_3676453	1			1	1	CD54	O/N 4°C	1.5
Sm152	mouse IgG	pAb_AI-2000	Vector Laboratories	BA-2000	AB_2313581	1						1h RT	4
(Sm152)	CD3e	LN10	Leica	PA0554	AB_10554454				1	1	CD3e	O/N 4°C	14.18
Eu153	Pdx1	EPR3358(2)	Abcam	ab240084	AB_3676452	1			1	1	PDX1	O/N 4°C	2
Sm154	CD11c	D3V1E	Cell Signaling Technology	45581	AB_2799286	1			1	1	CD11c	3h30 RT	4.55
Gd155	ATP5A	15H4C4	Abcam	ab14748	AB_301447	1			1	1	ATP5A	O/N 4°C	0.1
Gd156	CD73	D7F9A	Cell Signaling Technology	13160	AB_2716625	1			1	1	CD73	3h30 RT	3.75
Gd158	CD7	EPR4242	Abcam	ab230834	AB_2889384	1			1	1	CD7	3h30 RT	0.5
Tb159	Granzyme B	D6E9W	Cell Signaling Technology	46890	AB_2799313	1			1	1	GranB	3h30 RT	6
Gd160	LDHA	C4B5	Cell Signaling Technology	3582	AB_2066887	1			1	1	LDHA	O/N 4°C	2
Dy161	TMEM173	SP339	Abcam	ab238796	AB_2884024	1			1	1	TMEM173	3h30 RT	1.75
Dy162	CD45RO	UCHL1	BioLegend	304202	AB_314418	1		2	1	1	CD45RO	O/N 4°C	0.2
Dy163	Hexokinase I	EPR10134(B)	Abcam	ab233837	AB_3065096	1			1	1	HK1	3h30 RT	0.892
Dy164	CD27	pAb	R and D Systems	AF382	AB_355338	1			1	1	CD27	3h30 RT	6
Ho165	CD8a	C8/144B	Thermo Fisher Scientific	14-0085-82	AB_11150240	1			1	1	CD8a	O/N 4°C	0.5
Er166	rabbit IgG	AI-1000	Vector Laboratories	BA-1000	AB_2313606							1h RT	4
(Er166)	PD-1	D4W2J	Cell Signaling Technology	63815	AB_2728833	1			1	1	PD1	O/N 4°C	0.65
Er167	FoxP3	236A/E7	Thermo Fisher Scientific	14-4777-82	AB_467556	1			1	1	FoxP3	3h30 RT	5
Er168	Arginase 1	E4U1I	Cell Signaling Technology	41332	AB_3676454	1			1	1	Arg1	O/N 4°C	0.888
Tm169	Nkx6.1	D8O4R	Cell Signaling Technology	54551	AB_2722625	1			1	1	NKX6_1	O/N 4°C	3.7
Er170	CD103	ITGAE/2063	Abcam	3251-1	AB_2128596	1			1	1	CD103	3h30 RT	3.87
Yb171	CD4	EPR6855	Abcam	ab181724	AB_2864377	1			1	1	CD4	3h30 RT	2.5
Yb172	CD204	J5HTR3	Thermo Fisher Scientific	14-9054-82	AB_2662676	1			1	1	CD204	3h30 RT	0.75
Yb173	TIM-3	pAb	R and D Systems	AF2365	AB_355235	1			1	1	TIM3	O/N 4°C	4.125
Yb174	CD303	pAb	R and D Systems	AF1376	AB_354762	1			1	1	CD303	O/N 4°C	5
Lu175	CD206	685645	R and D Systems	MAB25341	AB_10890782	1			1	1	CD206	3h30 RT	1.1
Yb176	CD66b	G10F5	BioLegend	305102	AB_314494	1			1	1	CD66b	O/N 4°C	1.25
Ir191	DNA1	N/A				1		1	0	0	DNA1
Ir193	DNA3	N/A				1		1	0	0	DNA3
Pt194	Ki-67	B56	BD Biosciences	556003	AB_396287	1			0	0	Ki67	O/N 4°C	3.6
Pt195	Caveolin-1	D46G3	Cell Signaling Technology	3267	AB_2275453	1		2	1	1	CAV1	3h30 RT	0.6
Pt196	Vimentin	EPR3776	Abcam	ab193555	AB_2814713	1		2	1	1	VIM	O/N 4°C	1.5
Pt198	Glucagon	EPR3070-45	Abcam	ab226035	AB_3676451	1			1	1	GCG	O/N 4°C	0.6
Bi209	CD15	HI98	BioLegend	301902	AB_314194	1			1	1	CD15	O/N 4°C	0.974
AF555	anti-mouse IgG	pAb_AI-2000	Vector Laboratories	BA-2000	AB_2313581	NA					CD3e	1h RT	4
APC (Cy5)	CD99	HCD99	Biolegend	398203	AB_2860994						CD99	O/N 4°C	1 / 200
Hoechst

## Sheet: Table 3, Islet Panel
metal fluorophore	name	antibody clone	vendor	#cat	rrid	keep	isletseg	deepcell	dimred	clustering	short_name	Incubation	Concentration [ug/mL]
Y89	Ghrelin	883622	R and D Systems	MAB8200	AB_2637039	1			1	1	GHRL	O/N 4°C	2.5
In113	Histone H3	D1H2	Cell Signaling Technology	4499	AB_10544537	1		1	0	0	H3	3h30 RT	2
(In115)	anti-Biotin IgG	1D4-C5	BioLegend	409002	AB_10642032							3.5h RT	3
In115	Biotin-Hyaluronic acid binding protein)	NA	Merck	385911		1			1	0	HBP	O/N 4°C	5
La139	Somatostatin	ICDCLS	Thermo Fisher Scientific	14-9751-82	AB_2572982	1			1	1	SST	O/N 4°C	0.23
Ce140	Insulin	19H4L12	Thermo Fisher Scientific	701265	AB_2532448	1			1	1	INS	O/N 4°C	0.154
Pr141	CFTR	M3A7	Abcam	ab270275	AB_3676463	1			1	1	CFTR	O/N 4°C	1.988
Nd142	Chromogranin A	EP1030Y	Abcam	ab215276	AB_3096034	1	1		1	1	CHGA	3h30 RT	0.9
Nd143	Complement C3	EPR19394	Abcam	ab271967	AB_3676462	1			1	0	C3	3h30 RT	1
Nd144	CD3	pAb	Agilent	A0452	AB_2335677	1		2	1	1	CD3	3h30 RT	5
Nd145	XBP1	pAb	Thermo Fisher Scientific	PA5-27650	AB_2545126	1			1	0	XBP1	O/N 4°C	4.5
Nd146	Synaptophysin	YE269	Abcam	ab187259	AB_2905639	1	1	2	1	1	SYP	O/N 4°C	2.475
Sm147	CD163	EDHu-1	Novus	NB110-40686	AB_714951	1		2	1	1	CD163	O/N 4°C	1.432
Nd148	B2-Microglobulin	D8P1H	Cell Signaling Technology	12851	AB_2716551	1			1	0	B2M	O/N 4°C	4.5
Sm149	IRE1alpha	pAb	Novus	NB100-2323	AB_10145203	1			1	0	ERN1	O/N 4°C	4.68
Nd150	Amylase	2D4	Sigma-Aldrich	WH0000276M4	AB_1839630	1			1	1	AMY	O/N 4°C	5.615
Eu151	PCSK1	EPR21908	Abcam	ab233397	AB_3096426	1			1	1	PCSK1	O/N 4°C	5
Sm152	C-Peptide	pAb	Cell Signaling Technology	4593	AB_10691857	1			1	1	Cpep	O/N 4°C	1.027
Eu153	Cytokeratin 19	A53-B/A2.26	Abcam	ab52625	AB_2281020	1			1	1	KRT19	O/N 4°C	0.646
Sm154	Proinsulin	3A1	Abcam	ab8301	AB_306453	1			1	1	ProINS	3h30 RT	0.61
Gd155	Pdx1	EPR3358(2)	Abcam	ab240084	AB_3676452	1			1	1	PDX1	O/N 4°C	1.5
Gd156	Proglucagon	D16G10	Cell Signaling Technology	8233	AB_10859908	1			1	1	ProGCG	O/N 4°C	0.519
Gd158	TXNIP	JY2	Novus	NBP2-81001	AB_3410074	1			1	0	TXNIP	3h30 RT	1.5
Tb159	WFS1	EPR23801-91	Abcam	ab280571	AB_3676461	1			1	0	WFS1	O/N 4°C	2
Gd160	rabbit IgG	AI-1000	Vector Laboratories	2000	AB_2313606				1	0	PDL1	1h RT	4
(Gd160)	PDL1	E1L3N	Cell Signaling Technology	13684	AB_2687655	1						O/N 4°C (1)	7.5
Dy161	FoxA2	D56D6	Cell Signaling Technology	8186	AB_10891055	1			1	1	FoxA2	O/N 4°C	3.89
Dy162	NFkB	D14E12	Cell Signaling Technology	8242	AB_10859369	1			1	0	NFkB	O/N 4°C	3.553
Dy163	Nkx2.2	NX2/294	Novus	NBP2-33058	AB_3282993	1			1	1	NKX2_2	O/N 4°C	1.75
Dy164	Arx	11F6.2	Millipore	MABN102	AB_11205581	1			1	1	ARX	3h30 RT	5
Ho165	CD9	D3H4P	Cell Signaling Technology	13403	AB_2732848	1			1	0	CD9	O/N 4°C	5.737
Er166	Carb Anhydr. IX	pAb	R and D Systems	AF2188	AB_416562	1			1	0	CAIX	3h30 RT	5
Er167	IAPP	pAb	Atlas Antibodies	HPA053194	AB_2682076	1			1	1	IAPP	O/N 4°C	1
Er168	ATPIF1	D6P1Q	Cell Signaling Technology	13268	AB_2798167	1			1	1	ATPIF1	O/N 4°C	0.1875
Tm169	Nkx6.1	D8O4R	Cell Signaling Technology	54551	AB_2722625	1			1	1	NKX6_1	O/N 4°C	3.7
Er170	Pax6	D3A9V	Cell Signaling Technology	60433	AB_2797599	1			1	1	PAX6	O/N 4°C	1.25
Yb171	CD155	D3G7H	Cell Signaling Technology	13544	AB_2798252	1			1	0	CD155	O/N 4°C	5
Yb172	MX1	D3W7I	Cell Signaling Technology	37849	AB_2799122	1			1	0	MX1	O/N 4°C	4.25
Yb173	E-Cadherin	36/E-Cadherin	BD Biosciences	610182	AB_397581	1		2	1	1	ECad	O/N 4°C	1.6
Yb174	HLA-ABC	EMR8-5	BD Biosciences	565292	AB_2739161	1			1	1	HLA_ABC	3h30 RT	1.613
Lu175	ADAR	E6X9R	Cell Signaling Technology	81284	AB_3068597	1			1	0	ADAR	3h30 RT	0.625
Yb176	PCSK2	D1E1S	Cell Signaling Technology	14013	AB_2631285	1			1	1	PCSK2	3h30 RT	0.408
Ir191	DNA1	N/A				1		1	0	0	DNA1
Ir193	DNA3	N/A				1		1	0	0	DNA3
Pt194	Ki-67	B56	BD Biosciences	556003	AB_396287	1			0	0	Ki67	O/N 4°C	3.6
Pt195	Caveolin-1	D46G3	Cell Signaling Technology	3267	AB_2275453	1		2	1	1	CAV1	3h30 RT	0.6
Pt196	Vimentin	EPR3776	Abcam	ab193555	AB_2814713	1		2	1	1	VIM	O/N 4°C	1.5
Pt198	Glucagon	EPR3070-45	Abcam	ab226035	AB_3676451	1			1	1	GCG	O/N 4°C	3
Bi209	Pancr. polyp.	548416	R and D Systems	MAB62971	AB_11127208	1			1	1	PPY	O/N 4°C	0.2
Pt198	Glucagon	EPR3070-45	Abcam	ab226035	AB_3676451	1			1	1	GCG	O/N 4°C	3
Bi209	Pancr. polyp.	548416	R and D Systems	MAB62971	AB_11127208	1			1	1	PPY	O/N 4°C	0.2
APC (Cy5)	CD99	HCD99	Biolegend	398203	AB_2860994						CD99	O/N 4°C	1 / 200
(AF555 (Cy3))	CD45RA	HI100	Biolegend	304102	AB_314406						CD45RA/RO	O/N 4°C	0.25
(AF555 (Cy3))	CD45RO	UCHL1	Biolegend	304202	AB_314418						CD45RA/RO	O/N 4°C	0.2
AF555 (Cy3)	anti-mouse IgG	pAb_AI-2000	Vector Laboratories	BA-2000	AB_2313581						CD45RA/RO	1h RT	1 / 500
Hoechst

## Sheet: Table 4, Pilot Panel Immune
metal	species	target	clone	short_name
Y89	rabbit	Myeloperoxidase	pAb	MPO
In113	rabbit	Histone_H3	D1H2	H3
In115	mouse	Smooth_Muscle Actin	1A4	ACTA2
La139	rabbit	H3K27me3	C36B11	H3K27me3
Pr141	rabbit	CD16	EPR16784	CD16
Nd142	rabbit	Chromogranin_A	EP1030Y	CHGA
Nd143	mouse	HLA_DR	TAL 1B5	HLA_DR
Nd144	goat	Cathepsin_S	pAb	CTSS
Nd145	mouse	CD57	HNK-1	CD57
Nd146	mouse	CD68	KP1	CD68
Sm147	mouse	CD163	EDHu-1	CD163
Nd148	mouse	CD20	L26	CD20
Sm149	rabbit	CD11b	SP330	CD11b
Nd150	mouse	CD204	J5HTR3	CD204
Eu151	rabbit	CD31	EPR3094	CD31
Sm152	rabbit	CD3e	pAb	CD3e
Eu153	rabbit	CD36	D8L9T	CD36
Sm154	mouse	Proinsulin	3A1	ProINS
Gd155	rabbit	PD-1	D4W2J	PD1
Gd156	rabbit	Helios	E4L5U	HELIOS
Gd158	rabbit	CD7	EPR4242	CD7
Tb159	rabbit	Granzyme_B	D6E9W	GZMB
Gd160	mouse	CD45RA	HI100	CD45RA
Dy161	rabbit	TMEM173	SP339	TMEM173
Dy162	mouse	CD45RO	UCHL1	CD45RO
Dy163	mouse	FoxP3	236A/E7	FOXP3
Dy164	rabbit	ICOS	D1K2T	ICOS
Ho165	mouse	CD8a	C8/144B	CD8a
Er166	rabbit	TCF1	C63D9	TCF7
Er167	mouse	CD33	996810	CD33
Er168	mouse	Ki_67	B56	MKI67
Tm169	mouse	DC_SIGN	C209/1781	CD209
Er170	rabbit	CD40	EPR20735	CD40
Yb171	rabbit	CD4	EPR6855	CD4
Yb172	rabbit	CD14	SP192	CD14
Yb173	mouse	CD21	Bu32	CD21
Yb174	goat	CD303	pAb	CD303
Lu175	mouse	CD206	685645	CD206
Yb176	rabbit	cleaved Caspase_3	C92-605	cCASP3
Bi209	mouse	CD15	HI98	CD15

## Sheet: Table 5, Pilot Panel Islet I
metal	species	target	clone	short name
Cd111	rabbit	Vimentin	EPR3776	VIM
In113	rabbit	Histone_H3	D1H2	H3
Pr141	rabbit	Glucose Transporter 1	EPR3915	SLC2A1
Nd142	rabbit	Chromogranin_A	EP1030Y	CHGA
Nd143	mouse	HLA_DR	TAL_1B5	HLA_DR
Nd144	rabbit	BiP	C50B12	HSPA5
Nd145	mouse	CD99	HCD99	CD99
Nd146	rabbit	Synaptophysin	YE269	SYP
Sm147	rabbit	YAP1	D8H1X	YAP1
Nd148	rabbit	Beta2 Microglobulin	D8P1H	B2M
Sm149	rabbit	Insulin	19H4L12	INS
Nd150	rabbit	CHOP	EPR4943(2)	CHOP
Eu151	rabbit	Proprotein Convertase 1_3	EPR21908	PCSK1
Sm152	rabbit	C_Peptide	pAb	CPEP
Eu153	mouse	Pancreatic Polypeptide	548416	PPY
Sm154	mouse	Proinsulin	3A1	ProINS
Gd155	rabbit	Pdx1	EPR3358(2)	PDX1
Gd156	rabbit	Proglucagon	D16G10	ProGCG
Gd158	rabbit	CXCL10	pAb	CXCL10
Tb159	goat	Wnt4	pAb	WNT4
Gd160	rabbit	Survivin	71G4B7	BIRC5
Dy161	rabbit	Foxa2	D56D6	FOXA2
Dy162	mouse	CD45RO CD45RA	UCHL1_HI100	CD45
Dy163	mouse	Nkx2-2	NX2/294	NKX2_2
Dy164	mouse	Arx	11F6.2	ARX
Ho165	rabbit	CD9	D3H4P	CD9
Er166	mouse	CD74	LN2	CD74
Er167	rabbit	Amylin	pAb	IAPP
Er168	mouse	Ki_67	B56	MKI67
Tm169	rabbit	Nkx6_1	D8O4R	NKX6_1
Er170	rabbit	Pax6	D3A9V	PAX6
Yb171	rabbit	pS6	D57.2.2E	pRPS6
Yb172	rabbit	MX1	D3W7I	MX1
Yb173	mouse	RBP4	5F10D4F4	RBP4
Yb174	mouse	E_Cadherin	36/E-Cadherin	CDH1
Lu175	rabbit	iNOS	SP126	NOS2
Yb176	mouse	cleaved_PARP	F21-852	cPARP1
Pt195	rat	Ghrelin	883622	GHRL
Pt196	mouse	Somatostatin	ICDCLS	SST

## Sheet: Table 6, Pilot Panel Islet II
metal	species	target	clone	short name
Y89	rabbit	CD98	D3F9D	CD98
In113	rabbit	Histone_H3	D1H2	H3
Cd114	rabbit	Insulin	19H4L12	INS
In115	N/A	Hyaluronan	N/A	HA
Pr141	rabbit	WFS1	pAb	WFS1
Nd142	rabbit	Chromogranin_A	EP1030Y	CHGA
Nd143	rabbit	Complement_C3	EPR19394	C3
Nd144	rabbit	Proprotein Convertase_2	pAb	PCSK2
Nd145	rabbit	XBP1	pAb	XBP1
Nd146	rabbit	Synaptophysin	YE269	SYP
Sm147	rabbit	HIF_1a	EP1215Y	HIF1A
Nd148	rabbit	p_STAT1	pAb	pSTAT1
Sm149	rabbit	IRE1a	pAb	ERN 1.00
Nd150	mouse	Amylase	2D4	AMY
Eu151	rabbit	PFKFB3	EPR12594	PFKFB3
Sm152	rabbit	C-Peptide	pAb	CPEP
Eu153	rabbit	p_NRF2	EP1809Y	pNRF2
Sm154	mouse	Proinsulin	3A1	ProINS
Gd155	rabbit	Pdx1	EPR3358(2)	PDX1
Gd156	rabbit	Proglucagon	D16G10	ProGCG
Gd158	mouse	TXNIP	JY2	TXNIP
Tb159	mouse	Perlecan	5D7-2E4	HSPG
Gd160	rabbit	PD-L1 (CD274)	73-10	PD_L1
Dy161	mouse	PTPRN	815811	PTPRN
Dy162	mouse	CD45RO CD45RA	UCHL1_HI100	CD45
Dy163	rabbit	NFkB	D14E12	NFKB
Dy164	rabbit	IDO1	SP260	IDO1
Ho165	rabbit	IkBa	EP697	IKBA
Er166	mouse	ST8SIA1	HIC0-3C5	ST8SIA1
Er167	rabbit	Collagen_I	pAb	COL1A1
Er168	goat	LYVE1	pAb	LYVE1
Tm169	rabbit	Nkx6_1	D8O4R	NKX6_1
Er170	mouse	Cytokeratin 19	A53-B/A2.26	KRT19
Yb171	rabbit	PVR_CD155	D3G7H	CD155
Yb172	rabbit	p21	12D1_CIP1 /823	CDKN1A
Yb173	mouse	E_Cadherin	36/E-Cad.	CDH1
Yb174	mouse	HLA_ABC	EMR8-5	HLA_ABC
Lu175	rabbit	p_Rb	D20B12	pRB
Yb176	rabbit	Somatostatin Receptor_2	UMB1	SSTR2
Ir191	N/A	Iridium191	N/A	DNA1
Ir193	N/A	Iridium193	N/A	DNA3
Pt194	mouse	Ki_67	B56	MKI67
Pt195	rat	Ghrelin	883622	GHRL
Pt196	mouse	Somatostatin	ICDCLS	SST
Pt198	rabbit	Glucagon	EPR3070-45	GCG
Bi209	mouse	Pancreatic Polypeptide	548416	PPY

## Sheet: Table 7, Pilot Panel Myeloid
metal	species	target	clone	short name
Y89	rabbit	MPO	pAb	MPO
In113	rabbit	Histone H3	D1H2	H3
Cd114	rabbit	Insulin	19H4L12	INS
In115	mouse	Smooth_Muscle Actin	1A4	SMA
Pr141	rabbit	Glucose Transporter_1	EPR3915	GLUT1
Nd142	rabbit	CD38	EPR4106	CD38
Nd143	mouse	HLA_DR	TAL 1B5	HLA_DR
Nd144	rabbit	CLEC9A/ CD370	EPR22324	CLEC9A
Nd145	goat	CD303	pAb	CD303
Nd146	mouse	CD68	KP1	CD68
Sm147	mouse	CD163	EDHu-1	CD163
Nd148	mouse	CD20	L26	CD20
Sm149	rabbit	CD11b	SP330	CD11b
Nd150	mouse	CD204	J5HTR3	CD204
Eu151	rabbit	IDO1	SP260	IDO1
Sm152	rabbit	CD3e	D7A6E	CD3e
Eu153	rat	DC- LAMP	1010E1.01	LAMP3
Sm154	rabbit	CD11c	D3V1E	CD11c
Gd155	mouse	CD1c	3G1B3	CD1c
Gd156	rabbit	CD16	EPR16784	CD16
Gd158	rabbit	MMP9	D6O3H	MMP9
Tb159	mouse	CCR2 (CD192)	K036C2	CCR2
Gd160	rabbit	PD_L1	E1J2J	PD_L1
Dy161	rabbit	CD10	E5P7S	CD10
Dy162	mouse	CD45RO/ CD45RA	UCHL1 HI100	CD45RO CD45RA
Dy163	rabbit	CD49e	EPR7854	CD49e
Dy164	rabbit	LTBR	pAb	LTBR
Ho165	mouse	CD8a	C8/144B	CD8a
Er166	goat	Carbonic Anhydrase_IX	pAb	CA9
Er167	mouse	CD33	996810	CD33
Er168	mouse	Arginase_1	E4U1I	ARG1
Tm169	mouse	DC-SIGN (CD209)	C209/1781	CD209
Er170	rabbit	CD40	EPR20735	CD40
Yb171	rabbit	CD4	EPR6855	CD4
Yb172	rabbit	vWF	pAb	VWF
Yb173	rabbit	CD14	SP192	CD14
Yb174	mouse	CD88	S5/1	CD88
Lu175	mouse	CD206	685645	CD206
Yb176	mouse	DNMT3B	52A1018	DNMT3B
Ir193	N/A	Iridium193	N/A	DNA3
Pt194	mouse	Ki-67	B56	MKI67
Pt195	rabbit	Caveolin- 1	D46G3	CAV1
Pt196	rabbit	Vimentin	EPR3776	VIM
Pt198	rabbit	Glucagon	EPR3070-45	GCG
Bi209	mouse	CD15	HI98	CD15

## Sheet: Table 8, Pilot Panel Lympho
metal	species	target	clone	short name
Y89	rabbit	CD98	D3F9D	CD98
In113	rabbit	Histone_H3	D1H2	H3
Cd114	rabbit	Insulin	19H4L12	INS
In115	mouse	Smooth_Muscle Actin	1A4	SMA
La139	rabbit	H3K27me3	C36B11	H3K27me3
Ce140	rabbit	CD56	MRQ-42	CD56
Pr141	rabbit	CCR7 (CD197)	EPR23192-57	CCR7
Nd142	rabbit	CD38	EPR4106	CD38
Nd143	mouse	HLA-DR	TAL 1B5	HLA_DR
Nd144	rabbit	Citrate Synthase	EPR8067	CS
Nd145	mouse	CD57	HNK-1	CD57
Nd146	mouse	CD45RA	HI100	CD45RA
Sm147	mouse	CD163	EDHu-1	CD163
Nd148	rabbit	Beta2 Microglobulin	D8P1H	B2M
Sm149	mouse	CD20	L26	CD20
Nd150	sheep	CD44	pAb	CD44
Eu151	rabbit	CD54	EP1442Y	CD54
Sm152	rabbit	CD3	pAb	CD3
Eu153	rabbit	LAG3 (CD223)	D2G4O	LAG3
Sm154	rabbit	CD11c	D3V1E	CD11c
Gd155	mouse	ATP-Synthase	15H4C4	ATP5A
Gd156	rabbit	CD73	D7F9A	CD73
Gd158	rabbit	CD7	EPR4242	CD7
Tb159	rabbit	Pyruvate_Kinase	D78A4	PKM2
Gd160	rabbit	Lactate Dehydrogenase	C4B5	LDHA
Dy161	rabbit	BTLA (CD272)	pAb	BTLA
Dy162	mouse	CD45RO	UCHL1	CD45RO
Dy163	rabbit	Hexokinase-1	EPR10134(B)	HK1
Dy164	goat	CD27	pAb	CD27
Ho165	mouse	CD8a	C8/144B	CD8a
Er166	rabbit	CD226	E8L9G	CD226
Er167	rabbit	GITR	D5V7P	GITR
Er168	rabbit	IRF4	EP5699	IRF4
Tm169	rabbit	H3K4me2	C64G9	H3K4me2
Er170	mouse	CD103	ITGAE/2063	CD103
Yb171	rabbit	CD4	EPR6855	CD4
Yb172	rabbit	CD31	EPR3094	CD31
Yb173	goat	TIM_3	pAb	TIM3
Yb174	mouse	HLA_ABC	EMR8-5	HLA_ABC
Lu175	rabbit	iNOS	SP126	NOS2
Yb176	rabbit	cleaved Caspase3 PARP	C92-605 F21-852	cCASP3 cPARP
Ir191	N/A	Iridium191	N/A	DNA1
Ir193	N/A	Iridium193	N/A	DNA3
Pt194	mouse	Ki_67	B56	MKI67
Pt195	rabbit	Caveolin_1	D46G3	CAV1
Pt196	mouse	Somatostatin	ICDCLS	SST
Pt198	rabbit	Glucagon	EPR3070-45	GCG
Bi209	mouse	CD15	HI98	CD15

## Sheet: Table 9, Pilot Study marker
Marker/Panel	Immune	Islet 1	Islet 2	Lymphoid	Myeloid
Chromogranin A	X	X	X
Synaptophysin		X	X
CD98			X	X
Insulin				X	X
Glucagon				X	X
Somatostatin				X

## Sheet: Table 10, Islet Panel Analysis
	Islet Cells	Non-Islet Cells	beta-cell Pseudotime
INS	X		X
C-pep	X		X
ProINS	X		X
IAPP	X		X
PCSK1	X		X
PDX1	X	X	X
NKX6.1	X		X
GCG	X
ProGCG	X
PCSK2	X
ARX	X
SST	X
PPY	X
GHRL	X
FoxA2	X	X	X
NKX2.2	X	X	X
PAX6	X		X
CHGA	X		X
SYP	X		X
E-CDH	X		X
VIM	X	X
CFTR	X	X
CD3	X	X
CD163	X	X
AMY	X	X
CAV1	X	X
KRT19	X	X
ATPIF1	X		X
HLA-ABC	X		X
HBP		X
C3		X	X
CD9		X	X
ADAR		X	X
B2M			X
PDL1 (low SNR)
CD155			X
XBP1			X
ERN1			X
TXNIP			X
WFS1			X
NF-kB			X
MX1			X
CAIX			X
Ki67			X

[truncated: 1 more sheets: Table 11, Immune Panel Analysis]
